# Supplementary material for: A lifestyle-based needs assessment of two European communities prior to the development and deployment of a digital health coaching smartphone application
Source: Front Public Health. 2025 Oct 30;13:1673205. doi: 10.3389/fpubh.2025.1673205 (PMC12611653; doi:10.3389/fpubh.2025.1673205)
Supplement: Supplementary file 1 [file Data_Sheet_1.xlsx]

## Sheet: Table S1 - ATHY HABITS
Table S1. Lifestyle habits and concerns related to the pillars of lifestyle medicine of citizens based in Athy, Ireland: differences in response frequencies by socio-demographic group; n = number of participants; % = percentage of participants.
	Gendera					Ageb					Educationc							Residencyd
	Female		Male		stat	<40		>40		stat	TE		VE		SE		stat	SH		R		HO		stat
	(n=156)		(n=63)		χ2	(n=37)		(n=180)		χ2	(n=143)		(n=31)		(n=39)		χ2	(n=10)		(n=29)		(n=171)		χ2
	Size (n)	Percentage (%)	Size (n)	Percentage (%)	p-value	Size (n)	Percentage (%)	Size (n)	Percentage (%)	p-value	Size (n)	Percentage (%)	Size (n)	Percentage (%)	Size (n)	Percentage (%)	p-value	Size (n)	Percentage (%)	Size (n)	Percentage (%)	Size (n)	Percentage (%)	p-value
Recommended sleep (7 to 9h/d)*
no	95	60.9	36	57.14	0.464	23	62.16	108	60	0.747	83	58.04	20	64.52	25	64.1	0.435	7	70	20	68.97	100	58.48	0.532
yes	57	36.54	27	42.86		13	35.14	69	38.33		60	41.96	9	29.03	13	33.33		3	30	9	31.03	68	39.77
Recommended physical activity (150 min/w)*
no	94	61.04	23	37.1	0.004**	22	59.46	95	53.37	0.263	81	57.86	15	48.39	20	51.28	0.534	6	60	16	55.17	92	54.76	0.968
yes	58	37.66	35	56.45		12	32.43	80	44.94		55	39.29	15	48.39	18	46.15		4	40	12	41.38	72	42.86
Sedentary behaviour*
< 4h	64	41.56	27	42.86	0.86	18	48.65	72	40.22	0.344	54	38.03	14	46.67	20	51.28	0.277	7	70	14	48.28	68	40.24	0.147
> 4h	90	58.44	36	57.14		19	51.35	107	59.78		88	61.97	16	53.33	19	48.72		3	30	15	51.72	101	59.76
Eating habits concern*
not at all or slightly concerned	97	62.58	40	63.49	0.9	24	64.86	112	62.22	0.762	88	61.97	20	64.52	25	64.1	0.947	7	70	20	68.97	103	60.59	0.603
somewhat or very concerned	58	37.42	23	36.51		13	35.14	68	37.78		54	38.03	11	35.48	14	35.9		3	30	9	31.03	67	39.41
Healthy cooking confidence*
not at all, low or neutral	52	33.55	20	32.26	0.855	12	32.43	60	33.52	0.898	40	28.17	14	45.16	15	39.47	0.116	7	70	12	41.38	51	30.18	0.09
high confidence	103	66.45	42	67.24		25	67.57	19	66.48		102	71.83	17	54.84	23	60.53		3	30	17	58.62	118	69.82
Relationships importance*
no	3	1.94	1	1.59	0.88	0	0	4	2.23	0.371	1	0.7	2	6.45	1	2.63	0.099	1	10	1	3.57	2	1.17	0.084
yes	151	97.42	60	95.24		35	94.59	174	97.21		140	97.9	29	93.55	37	97.37		8	80	27	96.43	169	98.83
Meaning and purpose*
no	8	5.13	2	3.17	0.516	3	8.11	5	2.78	0.105	6	4.2	0	0	4	10.26	0.097	1	10	1	3.45	7	4.09	0.593
yes	143	91.67	60	95.24		32	86.79	171	95		136	95.1	29	93.55	32	82.05		8	80	28	96.55	160	93.57
Feeling lonely*
never or rarely	64	41.56	40	63.49	0.003**	9	24.32	94	52.81	0.002**	21	14.79	1	3.33	6	15.38	0.884	2	20	16	55.17	85	50.3	0.142
sometimes, often or always	90	58.44	23	36.51		28	75.68	84	47.19		50	35.21	13	43.33	12	30.77		8	80	13	44.83	84	49.7
Stress at home or work*
no	47	30.13	30	47.62	0.007*	9	24.32	68	37.78	0.105	49	34.27	12	38.71	13	33.33	0.939	1	10	11	37.93	60	35.09	0.213
yes	105	67.31	29	46.03		27	73	105	58.33		89	62.24	19	61.29	24	61.54		9	90	17	58.62	104	60.82
Mental health*
poor or fair	70	44.87	21	33.33	0.117	21	56.76	69	38.33	0.038**	58	40.56	11	35.48	20	51.28	0.361	8	80	14	48.28	67	39.18	0.031*
good, very good or excellent	86	55.13	42	66.67		16	43.24	111	61.67		85	59.44	20	64.52	19	48.72		2	20	15	51.72	104	60.82
Alcohol consumption*
I don’t know/not applicable	30	19.61	12	19.05	0.938	4	10.81	38	21.35	0.338	29	20.42	4	13.33	8	21.05	0.726	4	40	6	21.43	30	17.75	0.463
no	96	62.75	41	65.08		26	70.27	111	62.36		91	64.08	19	63.33	22	57.89		4	40	18	64.29	109	64.5
yes	27	17.65	10	15.87		7	18.92	29	16.29		22	15.49	7	23.33	8	21.05		2	20	4	14.29	30	17.75
Tobacco consumption*
I don’t know/not applicable	50	48.08	28	59.57	0.425	9	27.27	69	58.97	0.003**	55	51.89	7	35	15	68.18	0.082	4	44.44	11	47.83	61	53.98	0.823
no	37	35.58	13	27.66		15	45.45	35	29.91		34	32.08	11	55	3	13.64		4	44.44	7	30.43	36	31.86
yes	17	16.35	6	12.77		9	27.27	13	11.11		17	16.04	2	10	4	18.18		1	11.11	5	21.74	16	14.16
*Due to some missing data, n size varies slightly across variables.
aTwo participants preferred not to say.
b<40, Participants under 40 years old; >40, Participants 40 years old or over.
cTE, Third level education; VE, Vocational education; SE, Secondary education.
dSH, Social housing; R, Renting; HO, Home owner.
** Chi-square test, significant difference.

## Sheet: Table S2 - ATHY BARRIERS
Table S2. Barriers to engaging in healthy lifestyle habits regarding exercise, healthy eating and sleep in of citizens based in Athy, Ireland: differences in response frequencies by socio-demographic group; n = number of participants; % = percentage of participants.
	Gender					Ageb					Educationc							Residencyd
	Female		Male		stat	<40		>40		stat	TE		VE		SE		stat	SH		R		HO		stat
					χ2					χ2							χ2							χ2
	Size (n)	Percentage (%)	Size (n)	Percentage (%)	p-value	Size (n)	Percentage (%)	Size (n)	Percentage (%)	p-value	Size (n)	Percentage (%)	Size (n)	Percentage (%)	Size (n)	Percentage (%)	p-value	Size (n)	Percentage (%)	Size (n)	Percentage (%)	Size (n)	Percentage (%)	p-value
Barriers to exercise*	(n=153)		(n=58)			(n=36)		(n=174)			(n=138)		(n=30)		(n=41)			(n=10)		(n=28)		(n=165)
Lack of time due to work or study	61	39.8693	26	44.8276	0.514	24	66.6667	63	36.2069	0.002*	65	47.1014	11	36.6667	10	24.3902	0.03*	4	40	16	57.1429	63	38.1818	0.172
Lack of time due to childcare or caring responsibilities	35	22.8758	4	6.89655	0.008*	9	25	30	17.2414	0.492	31	22.4638	3	10	5	12.1951	0.14	3	30	4	14.2857	31	18.7879	0.698
Lack of time due to another reason	10	6.53595	3	5.17241	0.713	2	5.55556	11	6.32184	0.953	8	5.7971	3	10	2	4.87805	0.636	0	0	2	7.14286	11	6.66667	0.849
Lack of access to exercise facilities (for example a gym)	7	4.57516	6	10.3448	0.12	5	13.8889	8	4.5977	0.104	9	6.52174	3	10	1	2.43902	0.415	2	20	3	10.7143	8	4.84848	0.195
Lack of access to somewhere to exercise safely outdoors	18	11.7647	3	5.17241	0.153	5	13.8889	16	9.1954	0.656	12	8.69565	3	10	6	14.6341	0.54	0	0	3	10.7143	15	9.09091	0.013*
Embarressment about how I look when I exercise	25	16.3399	5	8.62069	0.152	6	16.6667	24	13.7931	0.832	21	15.2174	6	20	3	7.31707	0.285	2	20	4	14.2857	22	13.3333	0.914
Low motivation	81	52.9412	31	53.4483	0.947	20	55.5556	91	52.2989	0.602	69	50	15	50	27	65.8537	0.19	6	60	15	53.5714	85	51.5152	0.751
Injury or physical disability	21	13.7255	7	12.069	0.752	0	0	28	16.092	0.032*	20	14.4928	5	16.6667	3	7.31707	0.422	1	10	4	14.2857	22	13.3333	0.965
Barriers to healthy eating*	(n=106)		(n=39)			(n=24)		(n=120)			(n=92)		(n=20)		(n=31)			(n=9)		(n=21)		(n=112)
Cost too high	66	40	21	18	0.359	10	14	76	44	0.101	59	33	11	9	16	15	0.412	3	6	11	10	72	40	0.133
I don't have time to cook	61	45	26	13	0.32	12	12	74	46	0.405	51	41	14	6	21	10	0.3	6	3	10	11	68	44	0.477
I don't know what healthy foods are	97	9	33	7	0.12	24	1	105	15	0.437	17	3	17	3	27	4	0.741	9	0	21	1	97	15	0.265
They are not to my taste or to my family's taste	80	26	31	8	0.613	21	3	90	30	0.081	69	23	16	4	24	7	0.879	7	2	17	4	85	27	0.878
Barriers to good sleep habits*	(n=97)		(n=35)			(n=25)		(n=106)			(n=81)		(n=21)		(n=30)			(n=8)		(n=20)		(n=99)
Work	73	24	22	13	0.161	16	9	78	28	0.518	59	22	15	6	21	9	0.955	6	2	14	6	71	28	0.926
Children	76	21	32	3	0.086	18	7	89	17	0.338	64	17	18	3	26	4	0.572	7	1	17	3	79	20	0.86
Stress	28	69	16	19	0.07	10	15	33	73	0.255	27	54	7	14	10	20	1	2	6	4	16	37	62	0.382
Living arrangements	94	3	34	1	0.944	25	0	102	4	0.603	78	3	20	1	30	0	0.528	8	0	19	1	97	2	0.831
I spend too much time on the phone or in front of the TV	69	28	24	12	0.618	14	11	79	28	0.067	59	23	13	8	21	9	0.669	6	2	14	6	70	30	0.491
*Due to some missing data, n size varies slightly across variables.
aTwo participants preferred not to say.
b<40, Participants under 40 years old; >40, Participants 40 years old or over.
cTE, Third level education; VE, Vocational education; SE, Secondary education.
dSH, Social housing; R, Renting; HO, Home owner.
** Chi-square test, significant difference.

## Sheet: Table S3 - ATHY SUPPORT
Table S3. Supports needed in relation to healthy living and the pillars of lifestyle medicine in Athy, Ireland: difference in response frequencies by socio-demographic group; n = number of participants; % = percentage of participants.
	Gender					Ageb					Educationc							Residencyd
	Female		Male		stat	<40		>40		stat	TE		VE		SE		stat	SH		R		HO		stat
	(n=156)		(n=63)		χ2	(n=37)		(n=180)		χ2	(n=143)		(n=31)		(n=39)		χ2	(n=10)		(n=29)		(n=171)		χ2
	Size (n)	Percentage (%)	Size (n)	Percentage (%)	p-value	Size (n)	Percentage (%)	Size (n)	Percentage (%)	p-value	Size (n)	Percentage (%)	Size (n)	Percentage (%)	Size (n)	Percentage (%)	p-value	Size (n)	Percentage (%)	Size (n)	Percentage (%)	Size (n)	Percentage (%)	p-value
Sleep support*
I don’t know	24	15.69	15	24.19	0.43	4	10.81	35	19.89	0.147	21	14.89	7	23.33	10	25.64	0.183	4	40	5	17.24	30	17.96	0.252
no	42	27.45	19	30.65		11	29.73	48	27.27		44	31.21	4	13.33	11	28.21		4	40	8	27.59	44	26.35
yes	87	56.86	28	45.16		22	59.46	93	52.84		76	53.9	19	63.33	18	46.15		2	20	16	55.17	93	55.69
Physical activity support*
I don’t know	23	14.94	8	13.11	0.468	3	8.11	27	15.34	0.293	19	13.48	3	10	8	20.51	0.414	1	10	4	13.79	24	14.37	0.547
no	36	23.38	19	31.15		9	24.32	45	25.57		37	26.24	5	16.67	11	28.21		1	10	10	34.48	41	24.55
yes	95	61.69	34	55.74		25	67.57	104	59.09		85	60.28	22	73.33	20	51.28		8	80	15	51.72	102	61.08
Healthy eating support*
I don’t know	12	7.74	7	11.11	0.48	5	13.51	14	7.82	0.227	14	9.79	3	10	2	5.13	0.718	1	10	2	6.9	14	8.24	0.871
no	47	30.32	24	38.1		10	27.03	59	32.96		48	33.57	7	23.33	13	33.33		3	30	12	41.38	53	31.18
yes	96	61.94	32	50.79		22	59.46	106	59.22		81	56.64	20	66.67	24	61.54		6	60	15	51.72	103	60.59
Choosing healthy support*
I don’t know	18	11.54	5	7.94	0.639	5	13.51	18	10	0.32	13	9.09	4	12.9	6	15.38	0.617	2	20	4	13.79	16	9.36	0.817
no	54	34.62	22	34.92		14	37.84	60	33.33		53	37.06	8	25.81	12	30.77		3	30	10	34.48	60	35.09
yes	84	53.85	36	57.14		18	48.65	102	56.67		77	53.85	19	61.29	21	53.85		5	50	15	51.72	95	55.56
Relationships support*
I don’t know	21	13.55	6	9.68	0.753	5	13.51	22	12.36	0.619	14	9.79	6	19.35	7	18.92	0.348	0	0	3	10.71	23	13.53	0.528
no	79	50.97	28	45.16		16	43.24	89	50		74	51.75	12	38.71	18	48.65		7	70	16	57.14	81	47.65
yes	55	35.48	28	45.16		16	43.24	67	37.64		55	38.46	13	41.94	12	32.43		3	30	9	32.14	66	38.82
Meaning and purpose support*
I don’t know	21	13.55	5	8.06	0.833	4	10.81	22	12.36	0.573	12	8.39	5	16.67	8	21.05	0.109	3	30	2	6.9	20	11.83	0.107
no	66	42.58	30	48.39		15	40.54	79	44.38		68	47.55	9	30	16	42.11		6	60	11	37.93	75	44.38
yes	68	43.87	27	43.55		18	48.65	77	43.26		63	44.06	16	53.33	14	36.84		1	10	16	55.17	74	43.79
Support connecting with people*
I don’t know	28	18.3	9	14.52	0.692	6	16.22	31	17.61	0.54	22	15.49	4	13.79	11	28.95	0.241	5	50	3	10.34	29	17.37	0.037**
no	63	41.18	36	58.06		15	40.54	82	46.59		65	45.77	13	44.83	18	47.37		4	40	17	58.62	74	44.31
yes	62	40.52	17	27.42		16	43.24	63	35.8		55	38.73	12	41.38	9	23.68		1	10	9	31.03	64	38.32
Support with stress management*
I don’t know	15	9.62	8	12.7	0.643	5	13.51	18	10	0.243	18	12.59	2	6.45	3	7.69	0.797	1	10	2	6.9	20	11.7	0.509
no	45	28.85	22	34.92		9	24.32	56	31.11		42	29.37	9	29.03	13	33.33		1	10	11	37.93	51	29.82
yes	96	61.54	33	52.38		23	62.16	106	58.89		83	58.04	20	64.52	23	58.97		8	80	16	55.17	100	58.48
Mental health support*
I don’t know	18	11.54	8	12.7	0.231	3	8.11	23	12.78	0.116	17	11.89	6	19.35	3	7.69	0.506	1	10	2	6.9	23	13.45	0.435
no	46	29.49	22	34.92		8	21.62	58	32.22		41	28.67	9	29.03	15	38.46		1	10	11	37.93	53	30.99
yes	92	58.97	33	52.38		26	70.3	99	55		85	59.44	16	51.61	21	53.85		8	80	16	55.17	95	55.56
Support with risky substances use*
I don’t know	8	5.26	2	3.28	0.788	2	5.56	8	4.55	0.946	6	4.32	3	10	1	2.63	0.554	0	0	2	7.14	8	4.82	0.749
no	119	78.29	50	81.97		27	75	141	80.11		112	80.58	23	76.67	29	76.32		9	90	23	82.14	129	77.71
yes	25	16.45	9	14.75		7	19.44	27	15.34		21	15.11	4	13.33	8	21.05		1	10	3	10.71	29	17.47
*Due to some missing data, n size varies slightly across variables.
aTwo participants preferred not to say.
b<40, Participants under 40 years old; >40, Participants 40 years old or over.
cTE, Third level education; VE, Vocational education; SE, Secondary education.
dSH, Social housing; R, Renting; HO, Home owner.
** Chi-square test, significant difference.

## Sheet: Table S4 - IASI HABITS
Table S5. Lifestyle habits and concerns related to the pillars of lifestyle medicine of citizens based in Iasi, Romania: differences in response frequencies by socio-demographic group; n = number of participants; % = percentage of participants.
	Gendera					Ageb					Educationc							Residencyd
	Female		Male		stat	<40		>40		stat	TE		VE		SE		stat	SH		R		HO		stat
	(n=136)		(n=69)		χ2	(n=76)		(n=99)		χ2	(n=139)		(n=20)		(n=46)		χ2	(n=12)		(n=43)		(n=139)		χ2
	Size (n)	Percentage (%)	Size (n)	Percentage (%)	p-value	Size (n)	Percentage (%)	Size (n)	Percentage (%)	p-value	Size (n)	Percentage (%)	Size (n)	Percentage (%)	Size (n)	Percentage (%)	p-value	Size (n)	Percentage (%)	Size (n)	Percentage (%)	Size (n)	Percentage (%)	p-value
Recommended sleep (7 to 9h/d)*
no	80	59.7	37	57.81	0.8	63	61.17	54	56.84	0.537	76	56.3	12	63.16	29	65.91	0.494	9	81.82	27	62.79	72	54.96	0.177
yes	54	40.3	27	42.19		40	38.83	41	43.16		59	43.7	7	36.84	15	34.09		2	18.18	16	37.21	59	45.04
Recommended physical activity (150min/w)*
no	89	67.94	37	56.92	0.13	60	58.25	66	70.97	0.064	90	66.18	11	64.71	25	58.14	0.631	11	100	24	57.14	86	66.15	0.028**
yes	42	32.06	28	43.08		43	41.75	27	29.03		46	33.82	6	35.29	18	41.86		0	0	18	42.86	44	33.85
Sedentary behaviour*
<4 h/d	59	43.38	33	47.83	0.546	46	43.4	46	46.46	0.659	54	38.85	12	60	26	56.52	0.041**	6	50	23	53.49	56	40.88	0.32
>4 h/d	77	56.62	36	52.17		60	56.6	53	53.54		85	61.15	8	40	20	43.48		6	50	20	46.51	81	59.12
Eating habits concern*
not at all or slightly concerned	40	29.41	23	33.33	0.565	34	32.08	29	29.29	0.666	46	33.09	2	10	15	32.61	0.107	1	8.33	12	27.91	47	34.31	0.153
somewhat or very concerned	96	70.59	46	66.67		72	67.92	70	70.71		93	66.91	18	90	31	67.39		11	91.67	31	72.09	90	65.69
Cooking confidence*
not at all, low or neutral	50	36.76	22	31.88	0.489	38	35.85	34	34.34	0.821	48	34.53	10	50	14	30.43	0.3	4	33.33	19	44.19	42	30.66	0.262
high confidence	86	63.24	47	68.12		68	64.15	65	65.66		91	65.47	10	50	32	69.57		8	66.67	24	55.81	95	69.34
Relationships importance*
no	0	0	2	2.9	0.044**	1	0.94	1	1.04	0.944	0	0	0	0	2	4.35	0.033**	0	0	0	0	2	1.48	0.667
yes	135	99.26	65	94.2		105	99.06	95	98.96		138	100	18	100	44	95.65		12	100	42	97.67	133	98.52
Meaning and purpose*
no	1	0.74	3	4.35	0.07	3	2.88	1	1.02	0.342	1	0.72	1	5.26	2	4.44	0.167	0	0	2	4.65	1	0.7194	0.181
yes	133	97.79	65	94.2		101	97.12	97	98.98		137	99.28	18	94.74	43	95.56		12	100	41	95.35	134	99.26
Feeling lonely*
never or rarely	30	22.22	13	18.84	0.575	18	17.14	25	25.25	0.156	22	15.94	7	35	14	30.43	0.031**	1	8.33	12	27.91	26	19.12	0.259
sometimes, often or always	105	77.78	56	81.16		87	82.86	74	74.75		116	84.06	13	75	32	69.57		11	91.67	31	72.09	110	80.88
Stress at home or work*
no	47	36.72	19	31.15	0.453	33	33.33	33	36.67	0.631	50	38.76	6	33.33	10	23.81	0.208	1	9.09	14	34.15	47	37.6	0.163
yes	81	63.28	42	68.85		66	66.67	57	63.33		79	71.24	12	66.67	32	76.19		10	90.91	27	65.85	78	62.4
Mental health*
poor or fair	47	34.56	21	30.43	0.553	36	34.91	31	31.31	0.585	39	28.06	11	55	18	39.13	0.036**	7	58.33	15	34.88	41	29.93	0.126
good, very good or excellent	89	65.44	48	69.57		69	65.09	68	68.69		100	71.94	9	45	28	60.87		5	41.67	28	65.12	96	70.07
Alcohol consumption*
I don’t know	31	22.79	6	8.7	0	20	18.87	17	17.17	0.681	30	21.58	2	10	5	10.87	0.059	2	16.67	6	13.95	27	19.71	0.891
no	100	73.53	47	68.12		77	72.64	70	70.71		100	71.94	14	70	33	71.74		9	75	32	74.42	99	72.26
yes	5	3.68	16	23.19		9	8.49	12	12.12		9	6.47	4	20	8	17.39		1	8.33	5	11.63	11	8.03
Tobacco consumption*
I don’t know	40	29.41	18	26.09	0.004**	31	29.25	27	27.27	0.538	45	32.37	4	20	9	19.57	0.151	3	25	10	23.26	43	31.39	0.757
no	74	54.41	26	37.68		48	45.28	52	52.53		65	46.76	8	40	27	58.7		6	50	21	48.84	67	48.91
yes	22	16.18	25	36.23		27	25.47	20	20.2		29	20.86	8	40	10	21.74		3	25	12	27.91	27	19.71
*Due to some missing data, n size varies slightly across variables.
aTwo participants preferred not to say.
b<40, Participants under 40 years old; >40, Participants 40 years old or over.
cTE, Third level education; VE, Vocational education; SE, Secondary education.
dSH, Social housing; R, Renting; HO, Home owner.
** Chi-square test, significant difference.

## Sheet: Table S5 - IASI BARRIERS
Table S5. Barriers to engaging in healthy lifestyle habits regarding exercise, healthy eating and sleep in of citizens based in Iasi, Romania: differences in response frequencies by socio-demographic group.
	Gender					Ageb					Educationc							Residencyd
	Female		Male		stat	<40		>40		stat	TE		VE		SE		stat	SH		R		HO		stat
					χ2					χ2							χ2							χ2
	Size (n)	Percentage (%)	Size (n)	Percentage (%)	p-value	Size (n)	Percentage (%)	Size (n)	Percentage (%)	p-value	Size (n)	Percentage (%)	Size (n)	Percentage (%)	Size (n)	Percentage (%)	p-value	Size (n)	Percentage (%)	Size (n)	Percentage (%)	Size (n)	Percentage (%)	p-value
Barriers to exercise*	(n=125)		(n=60)			(n=96)		(n=89)			(n=126)		(n=42)		(n=17)			(n=12)		(n=35)		(n=125)
Lack of time due to work or study	52	41.6	26	43.3333	0.823	44	45.8333	34	38.2022	0.294	70	55.5556	5	11.9048	3	17.6471	<.001**	1	8.33333	14	40	59	47.2	0.046**
Lack of time due to childcare or caring responsibilities	41	32.8	10	16.6667	0.022**	30	31.25	21	23.5955	0.244	41	32.5397	8	19.0476	2	11.7647	0.074	5	41.6667	9	25.7143	36	28.8	0.367
Lack of time due to another reason	21	16.8	9	15	0.756	13	13.5417	17	19.1011	0.305	16	12.6984	9	21.4286	5	29.4118	0.125	3	25	10	28.5714	15	12	0.1
Lack of access to exercise facilities (for example a gym)	27	21.6	15	25	0.605	24	25	18	20.2247	0.439	25	19.8413	10	23.8095	7	41.1765	0.141	5	41.6667	11	31.4286	24	19.2	0.096
Lack of access to somewhere to exercise safely outdoors	26	20.8	9	15	0.346	15	15.625	20	22.4719	0.235	21	16.6667	9	21.4286	5	29.4118	0.405	7	58.3333	6	17.1429	20	16	0.003**
Embarressment about how I look when I exercise	15	12	7	11.6667	0.948	12	12.5	10	11.236	0.791	11	8.73016	8	19.0476	3	17.6471	0.15	5	41.6667	5	14.2857	10	8	0.002**
Low motivation	34	27.2	10	16.6667	0.115	24	25	20	22.4719	0.687	34	26.9841	8	19.0476	2	11.7647	0.274	2	16.6667	8	22.8571	31	24.8	0.927
Injury or physical disability	15	12	6	10	0.688	9	9.375	12	13.4831	0.379	9	7.14286	11	26.1905	1	5.88235	0.003**	0	0	3	8.57143	14	11.2	0.529
Barriers to healthy eating*	(n=127)		(n=68)			(n=102)		(n=93)			(n=130)		(n=45)		(n=20)			(n=12)		(n=39)		(n=131)
Cost too high	88	69.2913	40	58.8235	0.142	63	61.7647	65	69.8925	0.233	73	56.1538	38	84.4444	17	85	<.001**	11	91.6667	27	69.2308	82	62.5954	0.217
I don't have time to cook	40	31.4961	22	32.3529	0.903	34	33.3333	28	30.1075	0.629	55	42.3077	6	13.3333	1	5	<.001**	0	0	11	28.2051	46	35.1145	0.077
I don't know what healthy foods are	12	9.44882	12	17.6471	0.097	18	17.6471	6	6.45161	0.017**	12	9.23077	9	20	3	15	0.154	3	25	5	12.8205	11	8.39695	0.055
They are not to my taste or to my family's taste	13	10.2362	15	22.0588	0.025**	17	16.6667	11	11.828	0.336	13	10	8	17.7778	7	35	0.009**	5	41.6667	3	7.69231	17	12.9771	0.009**
Barriers to good sleep habits*	(n=83)		(n=46)			(n=70)		(n=59)			(n=83)		(n=31)		(n=15)			(n=10)		(n=28)		(n=83)
Work	36	43.3735	20	43.4783	0.991	29	41.4286	27	45.7627	0.621	42	50.6024	6	19.3548	8	53.3333	0.008**	1	10	13	46.4286	42	50.6024	0.026**
Children	27	32.5301	8	17.3913	0.064	23	32.8571	12	20.339	0.111	28	33.7349	5	16.129	2	13.3333	0.075	3	30	6	21.4286	24	28.9157	0.886
Stress	52	62.6506	23	50	0.163	39	55.7143	36	61.0169	0.543	50	60.241	15	48.3871	10	66.6667	0.404	6	60	17	60.7143	45	54.2169	0.325
Living arrangements	2	2.40964	8	17.3913	0.002**	3	4.28571	7	11.8644	0.109	0	0	6	19.3548	4	26.6667	<.001**	3	30	3	10.7143	4	4.81928	0.039**
I spend too much time on the phone or in front of the TV	9	10.8434	11	23.913	0.049	14	20	6	10.1695	0.124	9	10.8434	8	25.8065	3	20	0.127	3	30	4	14.2857	12	14.4578	0.481
*Due to some missing data, n size varies slightly across variables.
aTwo participants preferred not to say.
b<40, Participants under 40 years old; >40, Participants 40 years old or over.
cTE, Third level education; VE, Vocational education; SE, Secondary education.
dSH, Social housing; R, Renting; HO, Home owner.
** Chi-square test, significant difference.
			104	21

## Sheet: Table S6 - IASI SUPPORT
Table S6. Supports needed in relation to healthy living and the pillars of lifestyle medicine in Iasi, Romania: difference in response frequencies by socio-demographic group; n = number of participants; % = percentage of participants.
	Gender					Ageb					Educationc							Residencyd
	Female		Male		stat	<40		>40		stat	TE		VE		SE		stat	SH		R		HO		stat
	(n=136)		(n=69)		χ2	(n=76)		(n=99)		χ2	(n=139)		(n=20)		(n=46)		χ2	(n=12)		(n=43)		(n=139)		χ2
	Size (n)	Percentage (%)	Size (n)	Percentage (%)	p-value	Size (n)	Percentage (%)	Size (n)	Percentage (%)	p-value	Size (n)	Percentage (%)	Size (n)	Percentage (%)	Size (n)	Percentage (%)	p-value	Size (n)	Percentage (%)	Size (n)	Percentage (%)	Size (n)	Percentage (%)	p-value
Sleep support*
I don’t know	10	7.35	8	11.59	0.274	8	7.55	10	10.1	0.795	13	9.35	3	15	2	4.35	0.258	0	0	2	4.65	16	11.68	0.046**
no	23	16.91	16	23.19		21	19.81	18	18.18		24	17.27	2	10	13	28.26		0	0	6	13.95	32	23.36
yes	103	75.74	45	65.22		77	72.64	71	71.72		102	73.38	15	75	31	67.39		12	100	35	81.4	89	64.96
Physical activity support*
I don’t know	18	13.24	6	8.7	0.303	10	9.43	14	14.14	0.553	17	12.23	3	15	4	8.7	0.95	0	0	6	13.95	17	12.41	0.061
no	26	19.12	19	27.54		23	21.7	22	22.22		31	22.3	4	20	10	21.74		0	0	7	16.28	37	27.01
yes	92	67.65	44	63.77		73	68.87	63	63.64		91	65.47	13	65	32	69.57		12	100	30	69.77	83	60.58
Healthy eating support*
I don’t know	20	14.71	7	10.14	0.589	11	10.38	16	16.16	0.458	16	11.51	6	30	5	10.87	0.147	0	0	4	9.3	22	16.06	0.063
no	24	17.65	11	15.94		18	16.98	17	17.17		25	17.99	1	5	9	19.57		0	0	6	13.95	29	21.17
yes	92	67.65	51	73.91		77	72.64	66	66.67		98	70.5	13	65	32	69.57		12	100	33	76.74	86	62.77
Choosing healthy support*
I don’t know	16	11.76	4	5.8	0.394	7	6.6	13	13.13	0.267	11	7.91	3	15	6	13.04	0.757	1	8.33	2	4.65	16	11.68	0.119
no	25	18.38	14	20.29		22	20.75	17	17.17		27	19.42	3	15	9	19.57		0	0	6	13.95	31	22.63
yes	95	69.85	51	73.91		77	72.64	69	69.7		101	72.66	14	70	31	67.39		11	91.67	35	81.4	90	65.69
Relationships support*
I don’t know	14	10.29	4	5.8	0.476	7	6.6	11	11.11	0.255	11	7.91	2	10	5	10.87	0.98	0	0	5	11.63	13	9.49	0.427
no	40	29.41	24	34.78		30	28.3	34	34.34		44	31.65	6	30	14	30.43		2	16.67	14	32.56	47	34.31
yes	82	60.29	41	59.42		69	65.09	54	54.55		84	60.43	12	60	27	58.7		10	83.33	24	55.81	77	56.2
Meaning and purpose support*
I don’t know	18	13.24	7	10.14	0.535	10	9.43	15	15.15	0.308	18	12.95	3	15	4	8.7	0.738	2	16.67	5	11.63	17	12.41	0.284
no	45	33.09	28	40.58		36	33.96	37	37.37		52	37.41	7	35	14	30.43		1	8.33	15	34.88	55	40.15
yes	73	53.68	34	49.28		60	56.6	47	47.47		69	49.64	10	50	28	60.87		9	75	23	53.49	65	47.45
Support connecting with people*
I don’t know	14	10.29	8	11.59	0.832	7	6.6	15	15.15	0.142	15	10.79	2	10	5	10.87	0.949	0	0	3	6.98	18	13.14	0.009**
no	45	33.09	25	36.23		38	35.85	32	32.32		50	35.97	6	30	14	30.43		1	8.33	11	25.58	56	40.88
yes	77	56.62	36	52.17		61	57.55	52	52.53		74	53.24	12	60	27	58.7		11	91.67	29	67.44	63	45.99
Support with stress management*
I don’t know	12	8.82	3	4.35	0.154	8	7.55	7	7.07	0.483	11	7.91	2	10	2	4.35	0.884	1	8.33	2	4.65	11	8.03	0.278
no	22	16.18	18	26.09		24	22.64	16	16.16		27	19.42	3	15	10	21.74		0	0	7	16.28	32	23.36
yes	102	75	48	69.57		74	69.81	76	76.77		101	72.66	15	75	34	73.91		11	91.67	34	79.07	94	68.61
Mental health support*
I don’t know	12	8.82	3	4.35	0.506	5	4.72	10	10.1	0.276	11	7.91	2	10	2	4.35	0.87	0	0	3	6.98	12	8.76	0.027**
no	33	24.26	18	26.09		29	27.36	22	22.22		34	24.46	4	20	13	28.26		0	0	7	16.28	43	31.39
yes	91	66.91	48	69.57		72	67.92	67	67.68		94	67.63	14	70	31	67.39		12	100	33	76.74	82	59.85
Support with risky substances use*
I don’t know	3	2.21	7	10.14	0.002**	5	4.72	5	5.05	0.987	6	4.32	0	0	4	8.7	0.052	0	0	1	2.33	6	4,38	0.042**
no	108	79.41	40	57.97		77	72.64	71	71.72		108	77.7	12	60	28	60.87		6	50	28	65.12	107	78.1
yes	25	18.38	22	31.88		24	22.64	23	23.23		25	17.99	8	40	14	30.43		6	50 .00	14	32.56	24	17.52
*Due to some missing data, n size varies slightly across variables.
aTwo participants preferred not to say.
b<40, Participants under 40 years old; >40, Participants 40 years old or over.
cTE, Third level education; VE, Vocational education; SE, Secondary education.
dSH, Social housing; R, Renting; HO, Home owner.
** Chi-square test, significant difference.

## Sheet: Table S7 - ATHY DIGITAL
Table 7. Perspectives on digital health technology and Positive Health Coaching among respondents from Athy, Ireland: difference in response frequencies by socio-demographic group; n = number of participants; % = percentage of participants.
	Gender					Ageb					Educationc							Residencyd
	Female		Male		stat	<40		>40		stat	TE		VE		SE		stat	SH		R		HO		stat
	(n=156)		(n=63)		χ2	(n=37)		(n=180)		χ2	(n=143)		(n=31)		(n=39)		χ2	(n=10)		(n=29)		(n=171)		χ2
	Size (n)	Percentage (%)	Size (n)	Percentage (%)	p-value	Size (n)	Percentage (%)	Size (n)	Percentage (%)	p-value	Size (n)	Percentage (%)	Size (n)	Percentage (%)	Size (n)	Percentage (%)	p-value	Size (n)	Percentage (%)	Size (n)	Percentage (%)	Size (n)	Percentage (%)	p-value
Have you ever used a smartphone app for health and wellbeing?*
no	71	46.1	25	58.33	0.108	14	37.84	92	52.57	0.103	56	40.29	18	58.06	28	73.68	0.001**	5	50	10	37.04	83	49.4	0.485
yes	83	53.9	35	41.67		23	62.16	83	47.43		83	59.71	13	41.94	10	26.32		5	50	17	62.96	85	50.6
Have you ever used a coach to help with your health either online or in person?*
no	119	77.27	43	69.35	0.224	23	63.89	138	77.53	0.084	96	67.61	29	93.55	32	86.49	0.002**	9	90	19	70.37	125	73.53	0.465
yes	35	22.73	19	30.65		13	36.11	40	22.47		46	32.39	2	6.45	5	13.51		1	10	8	29.63	45	26.47
Would you use a smartphone app for health and wellbeing that was developed specifically for you and your community in Athy?*
I don’t know	18	11.54	8	12.9	0.853	6	16.22	20	11.17	0.405	14	9.86	6	19.35	5	12.82	0.586	1	10	2	7.14	21	12.28	0.687
no	19	12.18	6	9.68		2	5.41	21	11.73		16	11.27	2	6.45	5	12.82		1	10	5	17.86	16	9.36
yes	119	76.28	48	77.42		29	78.38	138	77.09		112	78.87	23	74.19	29	74.36		8	80	21	75	134	78.36
Would you use a smartphone app that had a real person (a coach) connected to it?*
I don’t know	25	16.13	12	19.05	0.873	4	10.81	33	18.44	0.188	21	14.79	7	22.58	9	23.08	0.126	2	20	4	13.79	31	18.24	0.913
no	13	8.39	5	7.94		1	2.7	16	8.94		9	6.34	1	3.23	6	15.38		1	10	3	10.34	11	6.47
yes	117	75.48	46	73.02		32	86.49	130	72.63		112	78.87	23	74.19	24	61.54		7	70	22	75.86	128	75.29
Do you own a wearable device?*
no	73	47.4	37	59.68	0.103	19	51.35	90	50.85	0.956	67	47.52	15	48.39	26	66.67	0.1	6	60	14	48.28	85	50.6	0.813
yes	81	52.6	25	40.32		18	48.65	37	49.15		74	52.48	16	51.61	13	33.33		4	40	15	51.72	83	49.4
This new smartphone app will be able to connect and talk to wearable devices. Would this encourage you to use this app?*
I don’t know	27	17.53	12	19.05	0.957	7	18.92	30	16.85	0.799	22	15.49	4	13.33	11	28.21	0.254	1	11.11	5	17.24	29	17.06	0.383
no	21	13.64	8	12.7		6	16.22	23	12.92		18	12.68	4	13.33	7	17.95		3	33.33	2	6.9	23	13.53
yes	106	68.83	43	68.25		24	64.86	125	70.22		102	71.83	22	73.33	21	53.85		5	55.56	22	75.86	118	69.41
Below you can see what this new smartphone app might be able to do for you. How likely would be to use this part of the app, if it was available to you?*
Daily exercise programmes
definitely not, unlikely or not sure	44	28.76	19	31.67	0.676	10	28.57	52	29.55	0.908	36	25.9	9	30	15	39.47	0.261	6	33.33	11	39.29	44	26.35	0.353
definitely or likely	109	71.24	41	68.33		25	71.43	124	70.45		103	74.1	21	70	23	60.53		3	66.67	17	60.71	123	73.65
Videos on how to manage stress and mental health
definitely not, unlikely or not sure	30	24.59	17	36.17	0.132	5	16.13	41	30.15	0.115	32	27.12	7	28	7	31.82	0.903	1	10	5	21.74	39	30	0.314
definitely or likely	92	75.41	30	63.83		26	83.87	95	69.85		86	72.88	18	72	15	68.18		9	90	18	78.26	91	70
An online programme on The Science of Health and Happiness
definitely not, unlikely or not sure	42	35.9	18	39.13	0.7	12	41.38	48	36.36	0.613	41	35.34	11	47.83	7	33.33	0.493	4	40	9	39.13	43	34.68	0.88
definitely or likely	75	64.1	28	60.87		17	58.62	84	66.64		75	64.66	12	52.17	14	66.67		6	60	14	60.87	81	65.32
Meditations for health and wellbeing
definitely not, unlikely or not sure	31	25.41	17	36.96	0.14	9	30	38	27.94	0.821	24	20.34	12	50	10	45.45	0.002**	4	40	7	31.82	34	26.15	0.579
definitely or likely	91	74.59	29	63.04		21	70	98	72.06		94	79.66	12	50	12	54.55		6	60	15	68.18	96	73.85
Meditations for sleep
definitely not, unlikely or not sure	32	27.35	19	39.58	0.123	9	30	41	30.83	0.929	37	31.9	4	16.67	9	40.91	0.186	2	20	5	22.73	41	32.28	0.512
definitely or likely	85	72.65	29	60.42		21	70	92	69.17		79	68.1	20	83.33	13	59.09		8	80	17	77.27	86	67.72
Advice on food and cooking
definitely not, unlikely or not sure	26	22.81	10	23.26	0.952	7	23.33	28	22.4	0.913	26	23.01	3	14.29	6	31.58	0.428	2	22.22	5	26.32	25	20.33	0.835
definitely or likely	88	77.19	33	76.74		23	76.67	97	77.6		87	76.99	18	85.71	13	68.42		7	77.78	14	73.68	98	79.67
If you had help using this app, would you be more likely to use it?*
I don’t know	30	19.48	15	23.81	0.746	9	25.71	36	20	0.561	33	23.24	5	16.13	7	18.42	0.425	2	20	8	28.57	35	20.59	0.217
no	26	16.88	11	17.46		7	20	29	16.11		27	19.01	3	9.68	5	13.16		1	10	8	28.57	25	14.71
yes	98	63.64	37	58.73		19	54.29	115	63.89		82	57.75	23	74.19	26	68.42		7	70	12	42.86	110	64.71
Would you be interested in competing with other users in a team or individual setting using this new smartphone app?*
I don’t know	23	14.94	17	26.98	0.033**	5	14.29	35	35	0.118	26	18.31	5	16.13	8	21.05	0.874	2	20	2	7.14	36	21.18	0.406
no	32	20.78	17	26.98		4	11.43	44	44		33	23.24	5	16.13	8	21.05		1	10	7	25	38	22.35
yes	99	64.29	29	46.03		26	74.29	101	101		83	58.45	21	67.74	22	57.89		7	70	19	67.86	96	56.47
Would this type of competition motivate you to use this new smartphone app?*
I don’t know	28	18.3	16	25.4	0.26	6	17.14	38	21.23	0.101	28	19.72	8	25.81	7	18.92	0.834	2	20	3	10.71	38	22.49	0.596
no	29	18.95	15	23.81		3	8.57	40	22.35		30	21.13	4	12.9	7	18.92		1	10	6	21.43	34	20.12
yes	96	62.75	32	50.79		26	74.29	101	56.42		84	59.15	19	61.29	23	62.16		7	70	19	67.86	97	57.4
*Due to some missing data, n size varies slightly across variables.
aTwo participants preferred not to say.
b<40, Participants under 40 years old; >40, Participants 40 years old or over.
cTE, Third level education; VE, Vocational education; SE, Secondary education.
dSH, Social housing; R, Renting; HO, Home owner.
** Chi-square test, significant difference.

## Sheet: Table S8 - IASI DIGITAL
Table 8. Perspectives on digital health technology and Positive Health Coaching among respondents from Iasi, Romania: difference in response frequencies by socio-demographic group; n = number of participants; % = percentage of participants.
	Gender					Ageb					Educationc							Residencyd
	Female		Male		stat	<40		>40		stat	TE		VE		SE		stat	SH		R		HO		stat
	(n=136)		(n=69)		χ2	(n=76)		(n=99)		χ2	(n=139)		(n=20)		(n=46)		χ2	(n=12)		(n=43)		(n=139)		χ2
	Size (n)	Percentage (%)	Size (n)	Percentage (%)	p-value	Size (n)	Percentage (%)	Size (n)	Percentage (%)	p-value	Size (n)	Percentage (%)	Size (n)	Percentage (%)	Size (n)	Percentage (%)	p-value	Size (n)	Percentage (%)	Size (n)	Percentage (%)	Size (n)	Percentage (%)	p-value
Have you ever used a smartphone app for health and wellbeing?*
no	87	64.44	45	66.18	0.807	57	54.81	75	75.76	0.002**	83	60.58	17	85	32	69.57	0.078	11	91.67	26	60.47	88	65.19	0.127
yes	48	35.56	23	33.82		47	45.19	24	24.24		54	39.42	3	15	14	30.43		1	8.33	17	39.53	47	34.81
Have you ever used a coach to help with your health either online or in person?*
no	105	77.21	50	72.46	0.455	73	68.87	82	82.83	0.02**	102	73.38	17	85	36	78.26	0.471	11	91.67	31	72.09	106	77.37	0.357
yes	31	22.79	19	27.54		33	31.13	17	17.17		37	26.62	3	15	10	21.74		1	8.33	12	27.91	31	22.63
Would you use a smartphone app for health and wellbeing that was developed specifically for you and your community in Athy?*
I don’t know	18	13.33	8	11.59	0.66	7	6.67	19	19.19	0.27	14	10.14	6	30	6	13.04	0.137	2	16.67	6	13.95	17	12.5	0.88
no	9	6.67	7	10.14		9	8.57	7	7.07		10	7.25	1	5	5	10.87		1	8.33	2	4.65	13	9.56
yes	108	80	54	78.26		89	84.76	73	73.74		114	82.61	13	65	35	76.09		9	75	35	81.4	106	77.94
Would you use a smartphone app that had a real person (a coach) connected to it?*
I don’t know	9	6.62	5	7.25	0.882	3	2.83	11	11.11	0.063	10	7.19	1	5	3	6.52	0.891	1	8.33	4	9.3	9	6.57	0.543
no	13	9.56	8	11.59		11	10.38	10	10.1		16	11.51	2	10	3	6.52		0	0	3	6.98	18	13.14
yes	114	83.82	56	81.16		92	86.79	78	78.79		113	81.29	17	85	40	86.96		11	91.67	36	83.72	110	80.29
Do you own a wearable device?*
no	91	67.91	46	66.67	0.858	57	54.29	80	81.63	0**	77	55.8	18	94.74	42	91.3	0.000**	11	100	26	61.9	91	66.42	0.051
yes	43	32.09	23	33.33		48	45.71	18	18.37		61	44.2	1	5.26	4	8.7		0	0	16	38.1	46	33.58
This new smartphone app will be able to connect and talk to wearable devices. Would this encourage you to use this app?*
I don’t know	30	22.06	15	21.74	0.304	19	17.92	26	26.26	0.346	25	17.99	9	45	11	23.91	0.000**	4	33.33	10	23.26	29	21.17	0.11
no	20	14.71	16	23.19		19	17.92	17	17.17		14	10.07	5	25	17	36.96		5	41.67	7	16.28	22	16.06
yes	86	63.24	38	55.07		68	64.15	56	56.57		100	71.94	6	30	18	39.13		3	25	26	60.47	86	62.77
Below you can see what this new smartphone app might be able to do for you. How likely would be to use this part of the app, if it was available to you?*
Daily exercise programmes
definitely not, unlikely or not sure	23	16.91	13	18.84	0.732	15	14.15	21	21.21	0.184	19	13.67	8	40	9	19.57	0.014**	0	0	8	18.6	26	18.98	0.252
definitely or likely	113	83.09	56	81.16		91	85.85	78	78.79		120	86.33	12	60	37	80.43		12	100	35	81.4	111	81.02
Videos on how to manage stress and mental health
definitely not, unlikely or not sure	23	17.04	17	24.64	0.196	25	23.58	15	15.31	0.137	23	16.67	7	35	10	21.74	0.143	2	16.67	9	20.93	26	19.12	0.938
definitely or likely	112	17.04 82.96	52	75.36		81	76.42	83	84.69		115	83.33	13	65	36	78.26		10	83.33	34	79.07	110	80.88
An online programme on The Science of Health and Happiness
definitely not, unlikely or not sure	21	15.44	18	26.09	0.066	24	22.64	15	15.15	0.172	22	15.83	5	25	12	26.09	0.237	2	16.67	10	23.26	22	16.06	0.556
definitely or likely	115	84.56	51	73.91		82	77.36	84	84.85		117	84.17	15	75	34	73.91		10	83.33	33	76.74	115	83.94
Meditations for health and wellbeing
definitely not, unlikely or not sure	34	25	29	42.65	0.01**	34	32.38	29	29.29	0.633	39	28.26	12	60	12	26.09	0.012**	3	25	17	39.53	37	27.21	0.284
definitely or likely	102	75	39	57.35		71	67.62	70	70.71		99	71.74	8	40	34	73.91		9	75	26	60.47	99	72.79
Meditations for sleep
definitely not, unlikely or not sure	34	25	32	46.38	0.002**	38	35.85	28	28.28	0.247	36	25.9	11	55	19	58.7	0.011**	4	33.33	19	44.19	39	28.47	0.157
definitely or likely	102	75	37	53.62		68	64.15	71	71.72		103	74.1	9	45	27	41.3		8	66.67	24	55.81	98	71.53
Advice on food and cooking
definitely not, unlikely or not sure	14	10.29	15	21.74	0.026**	18	16.98	11	11.11	0.228	18	12.95	2	10	9	19.57	0.459	0	0	7	16.28	17	12.41	0.32
definitely or likely	122	89.71	54	78.26		88	83.02	88	88.89		121	87.05	18	90	37	80.43		12	100	36	83.72	120	87.59
If you had help using this app, would you be more likely to use it?*
I don’t know	15	11.03	11	15.94	0.294	14	13.21	12	12.12	0.067	19	13.67	2	10	5	10.87	0.5	1	8.33	6	13.95	18	13.14	0.68
no	13	9.56	10	14.49		17	16.04	6	6.06		19	13.67	1	5	3	6.52		0	0	5	11.63	18	13.14
yes	108	79.41	48	69.57		75	70.75	81	81.82		101	72.66	17	85	38	82.61		11	91.67	32	74.42	101	73.72
Would you be interested in competing with other users in a team or individual setting using this new smartphone app?*
I don’t know	16	12.5	8	11.59	0.852	12	11.32	13	13.13	0.91	17	12.23	2	10	6	13.04	0.153	1	8.33	7	16.28	17	12.41	0.122
no	17	11.76	10	14.49		14	13.21	12	12.12		23	16.55	0	0	3	6.52		0	0	2	4.65	24	17.52
yes	103	75.74	51	73.91		80	75.47	74	74.75		99	71.22	18	90	37	80.43		11	91.67	34	79.07	96	70.07
Would this type of competition motivate you to use this new smartphone app?*
I don’t know	33	24.26	12	17.39	0.498	18	16.98	27	27.27	0.19	30	21.58	6	30	9	19.57	0.097	4	33.33	5	25.58	29	21.17	0.275
no	28	20.59	14	20.29		22	20.75	20	20.2		26	18.71	8	40	8	17.39		1	8.33	11	11.63	35	25.55
yes	75	55.15	43	62.32		66	62.26	52	52.53		83	59.71	6	30	29	63.04		7	58.33	27	62.79	73	53.28
Due to some missing data, n size varies slightly across variables.
aTwo participants preferred not to say.
b<40, Participants under 40 years old; >40, Participants 40 years old or over.
cTE, Third level education; VE, Vocational education; SE, Secondary education.
dSH, Social housing; R, Renting; HO, Home owner.
* Chi-square test, significant difference.

## Sheet: Table S9 - Survey Qs
	DEMOGRAPHICS
Question 1	Your gender
	Male
	Female
	Non-binary/other
	I Prefer not to say
Question 2	Your age
	Under 20
	20-29
	30-39
	40-54
	55-65
	Over 66
	I Prefer not to say
Question 3	Are you a member of any of the below groups? (select all that apply)
	Travelling Community
	Living alone
	Recent migrant from another country
	Perinatal women (pregnant or just had a baby in the previous year)
	Remote worker (working from home since the pandemic began and plan to continue do so)
Qiuestion 4	Level of Education
	Primary School
	Secondary School
	PLC / FETAC Course
	Third level (College or University)
Question 5	Where do you currently live?
	Emergency housing
	Social housing
	Renting
	House owner
	Lifestyle needs
	SLEEP
Question 6	Assuming adults require 7-8 hours sleep per night, do you feel you are have been getting enough sleep in the last three months?
	Yes
	No
	I don't know
Question 7	If you answered "No" to the previous question, what do you think is the main reason why you didn't get enough sleep? (select all that apply)
	Work
	Children
	Stress
	Living arrangements
	I spend too much time on the phone or in front of the TV
Question 8	Would you like some assistance with developing healthy sleeping habits?
	Yes
	No
	I don't know
	BEING ACTIVE
Question 9	The World Health Organisation recommends that each person exercises (activity that increases your breathing) for at least 150 minutes each week. Do you think you have been getting enough exercise in the last three months?
	Yes
	No
	I don't know
Question 10	How many hours do you spend sitting each day as part of your job, study or while at home?
	Less than 2
	Between 2 and 4
	Between 4 and 6
	More than 6
Question 11	What factors can make it difficult for you to exercise? (select any that apply)
	Lack of time due to work or study
	Lack of time due to childcare or caring responsibilities
	Lack of time due to another reason
	Lack of access to exercise facilities (for example a gym)
	Lack of access to somewhere to exercise safely outdoors
	Embarressment about how I look when I exercise
	Low motivation
	Injury or physical disability
	Other
Question 12	If you answered "other" please describe
	Open answer
Question 13	Please write down anything that could make it easier for you to be more active?
	Open answer
Question 14	Would you like help setting up goals related to daily and weekly exercise programmes?
	Yes
	No
	I don't know
	HEALTHY EATING
Question 15	How concerned are you about your current eating habits?
	Very concerned
	Somewhat concerned
	Slightly concerned
	Not concerned at all
Question 16	How confident are you in relation to cooking healthy dishes?
	Very confident
	Quite confident
	Neutral
	Not quite confident
	Not confident at all
Question 17	Are there obstacles preventing you from eating healthy foods? (select all that apply)
	Cost too high
	I don't have time to cook
	I don't know what healthy foods are
	They are not to my taste or to my family's taste
	Motivation
Question 18	Would you like help setting up goals related to eating healthy meals?
	Yes
	No
	I don't know
Question 19	Would you like help setting up goals related to choosing healthy ingredients?
	Yes
	No
	I don't know
	RELATIONSHIPS
Question 20	Do you consider relationships (family, relatives, partner, friends, and people you work with) important for your health?
	Yes
	No
	I don't know
Question 21	Would you 20. like help setting up goals related to strengthening your relationships?
	Yes
	No
	I don't know
	MEANING AND PURPOSE
Question 22	Would you like help setting up goals related to building meaning and purpose in your life?
	Yes
	No
	I don't know
	SUBSTANCE USE
	In the last three months, do you feel you’ve been:
Question 23	Drinking too much alcohol? (Female: More that 8 drinks per week; Male: more than 15 a week)
	Yes
	No
	I don't know
Question 24	Smoking too much? (No amount of smoking is regarded as healthy)
	Yes
	No
	I don't know
Question 25	Other substances excessively?
	Yes
	No
	I don't know
Question 26	Would you like help setting up goals related to your use of Alcohol, Tobacco or other substances?
	Yes
	No
	I don't know
	STRESS MANAGEMENT & MENTA HEALTH
Question 27	In your opinion, do you currently feel stressed at home, or in the workplace?
	Yes
	No
	I don't know
Question 28	How would you rate your mental health right now?
	Excellent
	Very good
	Good
	Fair
	Poor
Question 29	Would you like help setting up goals related to managing stress?
	Yes
	No
	I don't know
Question 29	Would you like help setting up goals related to improving your mental health?
	Yes
	No
	I don't know
	LONELINESS
Question 30	Sometimes we can feel lonely, even when we are surrounded by people. How often do you feel lonely?
	Never
	Rarely
	Sometimes
	Often
	Always
	COACHING & DIGITAL HEALTH
	We are developing a new smartphone app that will be designed to support the people of Athy with improving lifestyle and overall health. This app will help with sleep, food and cooking, exercise, mental health and stress management. A live coach will be on the other side of this app. She or he will help people design a plan to improve lifestyle and health through the app. This smart phone app will…
Question 31	Have you ever used a smartphone app for health and wellbeing?
	Yes
	No
	I don't know
Question 32	Have you ever used a coach to help with your health either online or in person?
	Yes
	No
	I don't know
Question 33	Would you use a smartphone app for health and wellbeing that was developed specifically for you and your community in Athy?
	Yes
	No
	I don't know
Question 34	The job of a health coach is to support you develop lifestyle changes to improve your health. Would you use a smartphone app that had a real person (a coach) connected to it?
	Yes
	No
	I don't know
Question 35	Do you own a wearable device (for example, a smartwatch made by Fitbit, Apple, Garmin or another company)?
	Yes
	No
	I don't know
Question 36	This new smartphone app will be able to connect and talk to wearable devices. Would this encourage you to use this app?
	Yes
	No
	I don't know
	Below you can see what this new smartphone app might be able to do for you. How likely would be to use this part of the app, if it was available to you?
Question 37	Daily exercise programmes
Question 38	Videos on how to manage stress and mental health
Question 39	An online programme on The Science of Health and Happiness
Question 40	Meditations for health and wellbeing
Question 41	Meditations for sleep
Question 42	Advice on food and cooking
Question 43	If you had help using this app, would you be more likely to use it?
	Yes
	No
	I don't know
Qusetion 44	When you use this app to help with your lifestyle, you will receive points. Each time you improve your sleep, exercise, diet or mental health, you will add more points. If you like, you can use these points to join with other people and compete with other groups in Athy. For example, you might be able to compete with other family members. Your estate could compete with other estates near by. Your…
	Yes
	No
	I don't know
Question 45	Would this type of competition motivate you to use this new smartphone app?
	Yes
	No
	I don't know
Question 46	This app will reward you for improving your lifestyle. You will get points after each activity. An example of a reward might be, a meal for two or a discount in a local shop. Would this motivate you to change your lifestyle?
	Yes
	No
	I don't know
Question 47	Would this motivate you to use this new app?
	Yes
	No
	I don't know

## Sheet: TableS10 - Barriers BothComm
Table 3. Barriers to engaging in healthy lifestyle habits regarding exercise, healthy eating and sleep in both communities, Ireland (Athy) and Romania (Iasi); n = number of participants; % = percentage of participants.
	Ireland		Romania
	(N = 219)		(N = 205)
	Size (n)	Percentage (%)	Size (n)	Percentage (%)
Barriers to exercise*	(n=211)		(n=185)
Lack of time due to work or study	87	41.23	78	42.16
Lack of time due to childcare or caring responsibilities	39	18.48	51	27.57
Lack of time due to another reason	13	6.16	30	16.22
Lack of access to exercise facilities (for example a gym)	13	6.16	42	22.7
Lack of access to somewhere to exercise safely outdoors	21	9.95	35	18.92
Embarrassment about how I look when I exercise	30	14.22	22	11.89
Low motivation	112	53.08	20	10.81
Injury or physical disability	28	13.27	21	11.35
Other	21	9.95	11	5.95
Barriers to healthy eating*	(n=145)		(n=195)
Cost too high	58	40	128	65.64
I don't have time to cook	58	40	62	31.79
I don't know what healthy foods are	16	10.96	24	12.31
They are not to my taste or to my family's taste	34	23.45	28	14.36
Barriers to good sleep habits*	(n=132)		(n=129)
Work	37	28.03	56	43.41
Children	24	18.18	35	27.13
Stress	88	66.67	75	58.14
Living arrangements	4	3.03	10	7.75
I spend too much time on the phone or in front of the TV	40	30.08	20	15.5
*Due to some missing data, both communities n size varies slightly across variables. Multiple choice questions
